# Supplementary material for: Creation of a biological sensorimotor interface for bionic reconstruction
Source: Nat Commun. 2024 Jun 24;15:5337. doi: 10.1038/s41467-024-49580-8 (PMC11196281; doi:10.1038/s41467-024-49580-8)
Supplement: Supplementary file 4 — Source Data [file 41467_2024_49580_MOESM4_ESM.xlsx]

## Sheet: Axon count
Sample	only NF+	NF/ChAT+	Total
LHMB 1	180	132	312
LHMB 2	203	181	384
LHMB 3	167	175	342
LHMB 4	164	110	274
LHMB 5	220	180	400
LHMB 6	271	155	426
UN 1	2306	224	2530
UN 2	2247	309	2556
UN 3	2331	394	2725
UN 4	2195	263	2458
UN 5	2310	374	2684
UN 6	1765	295	2060

## Sheet: Cell count DRG and SC
Sample	FB	RB	DL
C8 1	820	69	55
C8 3	832	235	197
C8 4	993	149	135
C8 5	980	292	235
C8 6	813	59	47
C8 7	923	52	44
C8 8	1088	93	86
C8 9	511	110	106
T1 1	742	115	84
T1 2	869	226	132
T1 3	1134	335	254
T1 4	760	81	66
T1 5	752	130	98
T1 6	1084	108	76
T1 7	1348	132	114
T1 8	1532	138	123
T1 9	1840	487	403
SC 1	177	0	0
SC 2	176	1	0
SC 3	140	4	2
SC 4	253	0	0
SC 5	200	0	0
SC 6	114	0	0
SC 7	203	0	0
SC 8	206	0	0
SC 9	115	0	0

## Sheet: ENG monofilaments
Animal	Monofilament 2 g	Monofilament 4 g	Monofilament 6 g	Monofilament 8 g	Monofilament 10 g	Monofilament 15 g
	[µV]	[µV]	[µV]	[µV]	[µV]	[µV]
E01	0.14	0.18	0.17	0.23	0.55	0.62
E02	0.37	0.40	0.34	0.61	0.68	-
E03	0.53	0.74	0.64	0.59	0.59	-
E04	0.13	0.20	0.22	0.24	0.40	0.39
E05	0.16	0.11	0.17	0.18	0.14	0.11
E06	0.42	0.63	0.57	0.81	0.98	0.84
E07	0.15	0.16	0.16	0.28	0.40	0.62
E08	0.13	0.21	0.28	0.40	0.33	0.56
E09	0.22	0.20	0.26	0.15	0.31	0.26
E10	0.19	0.22	0.40	0.33	0.49	0.59
E11	0.17	0.18	0.22	0.36	0.41	0.65
E12	0.21	0.55	0.52	0.82	0.79	1.16
E13	0.60	0.83	0.62	1.05	1.14	2.03
C01	0.18	0.17	0.17	0.26	0.25	0.54
C02	0.22	0.58	0.51	0.73	0.69	0.86
C03	0.22	0.43	0.29	0.46	0.51	0.90
C04	0.32	0.27	0.33	0.49	0.57	0.61
C05	0.12	0.08	0.12	0.13	0.13	0.35
C06	0.36	0.90	0.58	1.23	1.03	1.72
C07	0.29	0.45	0.42	0.79	1.10	1.45
C08	0.40	0.88	0.58	1.23	2.15	2.79
C09	0.21	0.38	0.50	0.66	0.74	1.29
C10	0.46	0.62	0.43	0.77	1.08	1.13

## Sheet: ENG vibration and tendon
Animals	Vibration superficial	Vibration 1 mm	Undulating vibration	Consecutive tendon pulling	Constant tendon pulling	Perineural vibration
	[µV]	[µV]	[µV]	[µV]	[µV]	[µV]
E01	1.12	2.86	3.15	-	-
E02	1.81	2.64	2.52	-	-
E03	3.20	5.43	2.78	-	-
E04	1.80	2.16	1.96	-	-
E05	0.15	0.72	0.38	-	-
E06	2.34	4.19	2.03	-	-
E07	1.29	2.10	1.39	-	-
E08	0.91	1.69	1.06	-	-
E09	0.33	1.21	0.61	-	-
E10	1.74	3.05	2.60	-	-
E11	1.05	4.15	1.13	-	-
E12	1.73	3.51	1.59	-	-
E13	2.43	3.84	1.20	-	-
C01	0.98	2.60	1.39	1.30	1.10	0.26
C02	2.65	4.36	-	0.85	0.78	0.17
C03	0.74	2.59	1.64	1.61	1.01	0.20
C04	0.99	3.02	2.42	1.24	1.00	0.26
C05	0.53	1.30	0.70	0.31	0.22	0.19
C06	4.12	1.60	12.51	5.39	6.21	0.66
C07	1.14	6.14	8.33	4.23	3.80	0.64
C08	2.23	9.57	-	3.37	3.00	0.10
C09	3.15	7.20	5.05	2.24	1.71	0.25
C10	1.59	9.47	4.42	2.57	2.72	0.44

## Sheet: Nucleoli diameters
Sample	n1 [µm]	n2 [µm]	n3 [µm]	n4 [µm]	n5 [µm]
C8 1	5.06	5.12	5.31	4.87	5.12
C8 3	6.05	5.77	5.42	4.59	6.13
C8 4	5.77	5.89	5.41	6.24	4.79
C8 5	5.32	5.78	4.89	5.5	6.24
C8 6	4.78	6.17	5.89	5.88	4.25
C8 7	5.6	5.46	5.11	5	5.11
C8 8	5	5.64	5.73	5.83	3.84
C8 9	6.12	5.67	5.76	5	6.61
T1 1	6.11	5.33	3.36	5.81	6.64
T1 2	4.99	4.97	5.5	6.25	5.66
T1 3	5.21	5.93	5.15	5.06	6.32
T1 4	4.46	5.24	4.74	4.51	4.28
T1 5	6.99	4.54	4.9	5.13	6.78
T1 6	5.09	4.78	6.21	5.36	2.58
T1 7	4.41	5.37	4.39	5.36	5.31
T1 8	5.2	5.4	5.72	5.02	4.96
T1 9	4.31	4.73	5.34	4.6	5.1
SC 1	5.14	5.51	5.16	5.99	3.73
SC 2	5.38	4.8	4.37	5.46	4.68
SC 3	4.46	5.56	5.44	5.33	4.45
SC 4	6.89	6.95	6.06	7.18	6.42
SC 5	4.88	6.18	6.44	5.77	4.63
SC 6	4.17	3.9	2.45	2.88	5.17
SC 7	5.68	6.31	4.91	4.85	6.26
SC 8	4.09	6.8	5.6	7.1	6.29
SC 9	5.65	5.71	6.45	5.46	6.16
